# Supplementary material for: Association between Dietary Patterns and All-Cause Mortality in the Chinese Old: Analysis of the Chinese Longitudinal Healthy Longevity Survey Cohort
Source: Nutrients. 2024 May 24;16(11):1605. doi: 10.3390/nu16111605 (PMC11174105; doi:10.3390/nu16111605)
Supplement: Supplementary file 1 [file nutrients-16-01605-s001.zip]

Archive with 1 entries (1 files):
- nutrients-2992694-supplementary.pdf
